# Supplementary material for: Genome-Wide Identification and Analysis of MKK and MAPK Gene Families in Brassica Species and Response to Stress in Brassica napus
Source: Int J Mol Sci. 2021 Jan 7;22(2):544. doi: 10.3390/ijms22020544 (PMC7827818; doi:10.3390/ijms22020544)
Supplement: Supplementary file 1 [file ijms-22-00544-s001.zip › Table S1-proofed.xlsx]

## Sheet: Sheet1
Table S1. List of MKK and MAPK genes identified in A. thaliana and Brassica genomes.
	Ath. ID	Bra. ID	Bna. ID	Bju. ID	Bni. ID	Bol. ID
MAPK kinases (MKK) family	AtMKK1	BraMKK1 (BraA03g052940.3C)	BnaMKK1.1 (BnaC07g40090D) BnaMKK1.2 (BnaA03g47820D)	BjuMKK1 (BjuA013511)	BniMKK1 (BniB002233-PA)	BolMKK1 (Bol042272)
	AtMKK2		BnaMKK2.1 (BnaC01g08650D) BnaMKK2.2 (BnaA01g07170D)		BniMKK2 (BniB018681-PA)	BolMKK2 (Bol020940)
	AtMKK3	BraMKK3 (BraA04g012930.3C)	BnaMKK3.1 (BnaC04g32540D) BnaMKK3.2 (BnaA04g10280D)	BjuMKK3.1 (BjuO008847) BjuMKK3.2 (BjuA015997)	BniMKK3 (BniB049539-PA)
	AtMKK4	BraMKK4 (BraA05g018200.3C)	BnaMKK4 (BnaA05g15300D)	BjuMKK4 (BjuB003894)	BniMKK4 (BniB046386-PA)	BolMKK4 (Bol031584)
	AtMKK5	BraMKK5.1 (BraA03g039670.3C) BraMKK5.2 (BraA01g032420.3C)	BnaMKK5 (BnaA01g25260D)	BjuMKK5.1 (BjuB008666) BjuMKK5.2 (BjuA005717)	BniMKK5 (BniB020874-PA)
	AtMKK6	BraMKK6 (BraA03g012900.3C)	BnaMKK6 (BnaA03g10710D)	BjuMKK6 (BjuB016066)	BniMKK6 (BniB031076-PA)	BolMKK6 (Bol026078)
	AtMKK7			BjuMKK7.1 (BjuA007511) BjuMKK7.2 (BjuB047344)
	AtMKK8	BraMKK8 (BraA05g039180.3C)	BnaMKK8.1 (BnaC05g45630D) BnaMKK8.2 (BnaA05g31110D)	BjuMKK8 (BjuA020980)		BolMKK8 (Bol002845)
	AtMKK9	BraMKK9 (BraA07g028710.3C)	BnaMKK9.1 (BnaC06g23550D) BnaMKK9.2 (BnaA07g22640D)			BolMKK9 (Bol040005)
	AtMAPK10	BraMKK10 (BraA09g032810.3C)	BnaMKK10 (BnaA09g24440D)	BjuMKK10 (BjuB047172)	BniMKK10 (BniB031249-PA)
Mitogen-activated protein kinase (MAPK) family	AtMAPK1	BraMAPK1 (BraA06g007050.3C)	BnaMAPK1 (BnaA06g06010D)	BjuMAPK1.1 (BjuA045200) BjuMAPK1.2 (BjuB042658)	BniMAPK1 (BniB034339-PA)
	AtMAPK2	BraMAPK2 (BraA01g027640.3C)	BnaMAPK2 (BnaA01g21880D)	BjuMAPK2 (BjuB007519)	BniMAPK2 (BniB046004-PA)
	AtMAPK3	BraMAPK3 (BraA06g020840.3C)		BjuMAPK3.1 (BjuA037572) BjuMAPK3.2 (BjuB018250)	BniMAPK3 (BniB010100-PA)
	AtMAPK4	BraMAPK4 (BraA03g029920.3C)	BnaMAPK4.1 (BnaC03g31910D) BnaMAPK4.2 (BnaA03g26950D)	BjuMAPK4 (BjuA011407)		BolMAPK4 (Bol010768)
	AtMAPK5	BraMAPK5 (BraA09g027220.3C)		BjuMAPK5.1 (BjuA044484) BjuMAPK5.2 (BjuA034234)	BniMAPK5 (BniB021826-PA)
	AtMAPK6		BnaMAPK6 (BnaC04g03080D)	BjuMAPK6.1 (BjuB046482) BjuMAPK6.2 (BjuA017896)	BniMAPK6 (BniB025310-PA)	BolMAPK6 (Bol030026)
	AtMAPK7		BnaMAPK7.1 (BnaA09g09520D) BnaMAPK7.2 (BnaC09g09670D)	BjuMAPK7 (BjuB028672)	BniMAPK7.1 (BniB009924-PA) BniMAPK7.2 (BniB014406-PA)
	AtMAPK8	BraMAPK8.1 (BraA09g057380.3C) BraMAPK8.2 (BraA06g013830.3C)	BnaMAPK8.1 (BnaA09g44690D) BnaMAPK8.2 (BnaC08g37390D)	BjuMAPK8 (BjuA022181)
	AtMAPK9	BraMAPK9 (BraA05g029470.3C)	BnaMAPK9.1 (BnaCnng17720D) BnaMAPK9.2 (BnaA05g22170D)	BjuMAPK9 (BjuB025524)	BniMAPK9 (BniB039261-PA)
	AtMAPK10	BraMAPK10 (BraA03g023020.3C)	BnaMAPK10.1 (BnaC03g24480D) BnaMAPK10.2 (BnaA03g20470D)	BjuMAPK10 (BjuB016900)	BniMAPK10 (BniB013647-PA)
	AtMAPK11			BjuMAPK11 (BjuB019297)	BniMAPK11 (BniB005507-PA)
	AtMAPK12	BraMAPK12 (BraA05g005690.3C)		BjuMAPK12.1 (BjuA018068) BjuMAPK12.2 (BjuB020031)	BniMAPK12.1 (BniB038265-PA) BniMAPK12.2 (BniB012068-PA)
	AtMAPK13	BraMAPK13 (BraA09g063060.3C)	BnaMAPK13.1 (BnaA09g49200D) BnaMAPK13.2 (BnaC08g43500D)	BjuMAPK13.1 (BjuA019485) BjuMAPK13.2 (BjuB015377)	BniMAPK13 (BniB035876-PA)
	AtMAPK14		BnaMAPK14 (BnaA07g01930D)	BjuMAPK14 (BjuB006370)
	AtMAPK15	BraMAPK15 (BraA07g028610.3C)	BnaMAPK15.1 (BnaC06g23500D) BnaMAPK15.2 (BnaA07g22580D)	BjuMAPK15 (BjuA046567)	BniMAPK15 (BniB042716-PA)
	AtMAPK16		BnaMAPK16 (BnaA10g16050D)	BjuMAPK16.1 (BjuB035605) BjuMAPK16.2 (BjuA044827)	BniMAPK16 (BniB033307-PA)
	AtMAPK17	BraMAPK17 (BraA06g040570.3C)	BnaMAPK17.1 (BnaA06g34930D) BnaMAPK17.2 (BnaA02g26910D)	BjuMAPK17 (BjuA024815)		BolMAPK17 (Bol001691)
	AtMAPK18		BnaMAPK18.1 (BnaC06g06380D) BnaMAPK18.2 (BnaCnng35890D) BnaMAPK18.3 (BnaA05g14400D)			BolMAPK18.1 (Bol039107) BolMAPK18.2 (Bol005997)
	AtMAPK19	BraMAPK19 (BraA01g037110.3C)	BnaMAPK19.1 (BnaA01g29230D) BnaMAPK19.2 (BnaC01g36660D) BnaMAPK19.3 (BnaC05g38860D)		BniMAPK19 (BniB035192-PA)	BolMAPK19 (Bol011843)
	AtMAPK20		BnaMAPK20.1 (BnaA05g03140D) BnaMAPK20.2 (BnaCnng35780D)	BjuMAPK20 (BjuB001735)	BniMAPK20.1 (BniB032687-PA) BniMAPK20.2 (BniB031643-PA)
