# Supplementary material for: Genome-Wide Identification and Analysis of MKK and MAPK Gene Families in Brassica Species and Response to Stress in Brassica napus
Source: Int J Mol Sci. 2021 Jan 7;22(2):544. doi: 10.3390/ijms22020544 (PMC7827818; doi:10.3390/ijms22020544)
Supplement: Supplementary file 1 [file ijms-22-00544-s001.zip › Table S2-proofed.xlsx]

## Sheet: Sheet1
Table S2. Sequence length, molecular weight, and isoelectric point information for BnaMKK and BnaMAPK proteins predicted in B. napus.
	Gene Name	Bna. ID	Nucleic acid (bp)	Amino acid (aa)	Molecular weight (KDa)	Isoelectric point
MAPK kinases (MKK) family	BnaMKK1.1	BnaC07g40090D	1062	354	39.139	6.967
	BnaMKK1.2	BnaA03g47820D	1068	356	39.3902	6.721
	BnaMKK2.1	BnaC01g08650D	1095	365	40.2487	5.503
	BnaMKK2.2	BnaA01g07170D	1095	365	40.2227	5.675
	BnaMKK3.1	BnaC04g32540D	1557	519	57.4053	5.393
	BnaMKK3.2	BnaA04g10280D	1557	519	57.4613	5.375
	BnaMKK4	BnaA05g15300D	1014	338	37.3537	9.363
	BnaMKK5	BnaA01g25260D	996	332	36.6059	9.333
	BnaMKK6	BnaA03g10710D	1077	359	39.9287	5.965
	BnaMKK8.1	BnaC05g45630D	954	318	35.1784	6.108
	BnaMKK8.2	BnaA05g31110D	954	318	35.2544	5.948
	BnaMKK9.1	BnaC06g23550D	924	308	34.1134	7.204
	BnaMKK9.2	BnaA07g22640D	927	309	34.2586	6.883
	BnaMKK10	BnaA09g24440D	735	245	27.1001	6.685
Mitogen-activated protein kinases (MAPK) family	BnaMAPK1	BnaA06g06010D	1113	371	42.5233	6.642
	BnaMAPK2	BnaA01g21880D	1116	372	42.5482	6.193
	BnaMAPK4.1	BnaC03g31910D	1125	375	42.5135	5.827
	BnaMAPK4.2	BnaA03g26950D	1125	375	42.5135	5.827
	BnaMAPK6	BnaC04g03080D	1182	394	44.8503	5.118
	BnaMAPK7.1	BnaA09g09520D	1410	470	53.7609	7.038
	BnaMAPK7.2	BnaC09g09670D	1260	420	47.9091	6.479
	BnaMAPK8.1	BnaA09g44690D	1740	580	65.313	6.746
	BnaMAPK8.2	BnaC08g37390D	1749	583	65.5871	6.725
	BnaMAPK9.1	BnaCnng17720D	1782	594	67.965	7.121
	BnaMAPK9.2	BnaA05g22170D	1788	596	68.2152	7.108
	BnaMAPK10.1	BnaC03g24480D	1191	397	44.9574	5.206
	BnaMAPK10.2	BnaA03g20470D	1191	397	44.9063	5.038
	BnaMAPK13.1	BnaA09g49200D	1119	373	43.0471	4.802
	BnaMAPK13.2	BnaC08g43500D	1119	373	43.1514	4.9
	BnaMAPK14	BnaA07g01930D	1110	370	42.2769	6.615
	BnaMAPK15.1	BnaC06g23500D	1737	579	65.327	7.243
	BnaMAPK15.2	BnaA07g22580D	1734	578	65.2447	7.007
	BnaMAPK16	BnaA10g16050D	1686	562	64.1752	8.541
	BnaMAPK17.1	BnaA06g34930D	1467	489	55.6276	6.506
	BnaMAPK17.2	BnaA02g26910D	1470	490	55.6996	6.622
	BnaMAPK18.1	BnaC06g06380D	1782	594	66.6229	9.271
	BnaMAPK18.2	BnaCnng35890D	1689	563	63.4868	9.124
	BnaMAPK18.3	BnaA05g14400D	1701	567	63.9483	9.047
	BnaMAPK19.1	BnaA01g29230D	1815	605	67.5422	9.224
	BnaMAPK19.2	BnaC01g36660D	1815	605	67.5182	9.18
	BnaMAPK19.3	BnaC05g38860D	1803	601	67.36	9.065
	BnaMAPK20.1	BnaA05g03140D	1857	619	69.9772	9.272
	BnaMAPK20.2	BnaCnng35780D	1977	659	74.3409	9.014
