# Supplementary material for: Genome-Wide Identification and Analysis of MKK and MAPK Gene Families in Brassica Species and Response to Stress in Brassica napus
Source: Int J Mol Sci. 2021 Jan 7;22(2):544. doi: 10.3390/ijms22020544 (PMC7827818; doi:10.3390/ijms22020544)
Supplement: Supplementary file 1 [file ijms-22-00544-s001.zip › Table S3-proofed.xlsx]

## Sheet: Sheet1
Table S3. Sequence length, molecular weight, and isoelectric point information for BnaMKK and C group BnaMAPK proteins cloned in B. napus.
	Gene Name	Bna. ID	Nucleic acid (bp)	Amino acid (aa)	Molecular weight (KDa)	Isoelectric point
MAPK kinases (MKK) family	BnaMKK1.1	BnaC07g40090D	1062	354	39.2438	6.96
	BnaMKK1.2	BnaA03g47820D	1068	356	39.4611	6.447
	BnaMKK2.1	BnaC01g08650D	1095	365	40.3676	5.503
	BnaMKK2.2	BnaA01g07170D	1095	365	40.3416	5.675
	BnaMKK3.1	BnaC04g32540D	1509	503	57.4961	5.393
	BnaMKK3.2	BnaA04g10280D	1509	503	57.6684	5.459
	BnaMKK4	BnaA05g15300D	1071	357	39.3984	8.976
	BnaMKK5.1	BnaA01g25260D	996	332	36.7247	7.56
	BnaMKK5.2	BnaC01g32150D	984	328	36.3053	7.347
	BnaMKK6	BnaA03g10710D	1077	359	40.0476	5.959
	BnaMKK8.1	BnaC05g45630D	954	318	35.3113	6.098
	BnaMKK8.2	BnaA05g31110D	954	318	35.4414	5.784
	BnaMKK9	BnaA07g22640D	927	309	34.3494	6.884
	BnaMKK10	BnaA09g24440D	741	247	27.3158	5.886
C group mitogen-activated protein kinases (MAPK) family	BnaMAPK1	BnaA06g06010D	1110	370	42.6041	6.637
	BnaMAPK2	BnaA01g21880D	1113	371	42.616	6.358
	BnaMAPK7	BnaA09g09520D	1107	369	42.414	7.565
