# Supplementary material for: Genome-Wide Identification and Analysis of MKK and MAPK Gene Families in Brassica Species and Response to Stress in Brassica napus
Source: Int J Mol Sci. 2021 Jan 7;22(2):544. doi: 10.3390/ijms22020544 (PMC7827818; doi:10.3390/ijms22020544)
Supplement: Supplementary file 1 [file ijms-22-00544-s001.zip › Table S4-proofed.xlsx]

## Sheet: Sheet1
Table S4. Primers used to amplify and detect BnaMKK and C group BnaMAPK genes in this study.
Primers name	Sequence (5'-3')
BnaMKK1-yF-EcoRI	5'-cgGAATTCATGAAGAGAGGCAGCTTGAGT-3'
BnaMKK1-yR-BamHI	5'-cgGGATCCCTAGCTGTTAGCTAGTGGGGGAATC-3'
BnaMKK2-yF-EcoRI	5'-cgGAATTCATGAAGAAGGGTGGATTCAGCAATAATC-3'
BnaMKK2-yR-BamHI	5'-cgGGATCCTTAAACGGAGAATGTACCAGACAGATTC-3'
BnaMKK3-yF-NdeI	5'-ggaattcCATATGATGGCAGCATTGGAGGAAC-3'
BnaMKK3-yR-BamHI	5'-cgGGATCCTTAACTTGTAATATAAAGCTCTTGCTTAGC-3'
BnaMKK4-yF-NdeI	5'-ggaattcCATATGATGAAACCGGTTCAATCCGCT-3'
BnaMKK4-yR-EcoRI	5'-cgGAATTCCTACGTCGTTGGGGAAGAAGAA-3'
BnaMKK5-yF-NdeI	5'-ggaattcCATATGATGAACCCGATTCAGCCCCCTCCTTC-3'
BnaMKK5-yR-EcoRI	5'-cgGAATTCCTAAGACCCCGGAGCTCTG-3'
BnaMKK6-yF-EcoRI	5'-cgGAATTCATGGCGCCGATGAAGCTCAAATCA-3'
BnaMKK6-yR-BamHI	5'-cgGGATCCTTATCTAAGGTAGTTAACAGGTGGTTCC-3'
BnaMKK8-yF-EcoRI	5'-cgGAATTCATGGCTTTGATTAGAAACAATCGATTCATG-3'
BnaMKK8-yR-BamHI	5'-cgGGATCCCTAATCTTGCTGGAGAAGAAAAGGG-3'
BnaMKK9-yF-NdeI	5'-ggaattcCATATGATGGCTTTGGTAAGAGAACGTCG-3'
BnaMKK9-yR-EcoRI	5'-cgGAATTCTTAAAGATCCTCCCGGAGGAAAGGA-3'
BnaMKK10-yF-NdeI	5'-ggaattcCATATGATGTCACTTGTGAGAGAGAGACGT-3'
BnaMKK10-yR-EcoRI	5'-cgGAATTCTTAGTCAATGGATACCTT-3'
BnaMAPK1-yF-EcoRI	5'-cgGAATTCATGGCGACACCAGTTGAT-3'
BnaMAPK1-yR-BamHI	5'-cgGGATCCTCAGAGCAGCTCAGATGGTGAA-3'
BnaMAPK2-yF-EcoRI	5'-cgGAATTCATGGCGACTCCGGTTGATCC-3'
BnaMAPK2-yR-BamHI	5'-cgGGATCCTCAGAGCTCAGAGTTAACAGTTTCTG-3'
BnaMAPK7-yF-EcoRI	5'-GAATTCATGGCGATGTTAGTTGAGCC-3'
BnaMAPK7-yR-BamHI	5'-GGATCCTAAGGGGTTTGCAGTTTCAGC-3'
ADT7-F	5'-TAATACGACTCACTATAGGG-3'
AD-R	5'-AGATGGTGCACGATGCACAG-3'
BKT7-F	5'-TAATACGACTCACTATAGGG-3'
BK-R	5'-TTTTCGTTTTAAAACCTAAGAGTC-3'
18S-F	5'-AACCAAACATCTCACGACAC-3'
18S-R	5'-GCAAGACCGAAACTCAAAG-3'
